# Supplementary material for: Increasing the Price of Alcohol as an Obesity Prevention Measure: The Potential Cost-Effectiveness of Introducing a Uniform Volumetric Tax and a Minimum Floor Price on Alcohol in Australia
Source: Nutrients. 2020 Feb 26;12(3):603. doi: 10.3390/nu12030603 (PMC7146351; doi:10.3390/nu12030603)
Supplement: Supplementary file 1 [file nutrients-12-00603-s001.zip]

Archive with 7 entries (7 files):
- S1 Table - Change in consumption, kJ, body weight.docx
- S2 Table - Consumption by alcohol type.docx
- S3.1 Table - Unit costs, resource use.docx
- S3.2 Table - Input parameters.docx
- S3.3 Table - Intervention costs.docx
- S4 Table - Expenditure and tax revenue.docx
- S5 Table - SSB substitution analysis.docx
